# Supplementary material for: Booster Immunization Improves Memory B Cell Responses in Older Adults Unresponsive to Primary SARS-CoV-2 Immunization
Source: Vaccines (Basel). 2023 Jul 4;11(7):1196. doi: 10.3390/vaccines11071196 (PMC10384172; doi:10.3390/vaccines11071196)
Supplement: Supplementary file 1 [file vaccines-11-01196-s001.zip]

Archive with 1 entries (1 files):
- Supplementary data.7z
